# Supplementary material for: Optimizing Yeast Surface-Displayed Unspecific Peroxygenase Production for Sustainable Biocatalysis
Source: Bioengineering (Basel). 2025 Jul 30;12(8):822. doi: 10.3390/bioengineering12080822 (PMC12383419; doi:10.3390/bioengineering12080822)
Supplement: Supplementary file 1 [file bioengineering-12-00822-s001.zip]

Archive with 1 entries (1 files):
- bioengineering-3775228-supplementary.pdf
